# Supplementary material for: Comparison of a Genotype 1 and a Genotype 2 Macaque Foamy Virus env Gene Indicates Distinct Infectivity and Cell-Cell Fusion but Similar Tropism and Restriction of Cell Entry by Interferon-Induced Transmembrane Proteins
Source: Viruses. 2023 Jan 17;15(2):262. doi: 10.3390/v15020262 (PMC9960098; doi:10.3390/v15020262)
Supplement: Supplementary file 1 [file viruses-15-00262-s001.zip]

Archive with 1 entries (1 files):
- viruses-2147285-supplementary.xlsx
