# Supplementary material for: Comparison of a Genotype 1 and a Genotype 2 Macaque Foamy Virus env Gene Indicates Distinct Infectivity and Cell-Cell Fusion but Similar Tropism and Restriction of Cell Entry by Interferon-Induced Transmembrane Proteins
Source: Viruses. 2023 Jan 17;15(2):262. doi: 10.3390/v15020262 (PMC9960098; doi:10.3390/v15020262)
Supplement: Supplementary file 1 [file viruses-15-00262-s001.zip › viruses-2147285-supplementary.xlsx]

## Sheet: Tabelle1
Pos.	MG051205.1	AX512
2408	A	G
2444	G	A
2475	A	G
2486	A	T
2532	C	T
2555	G	A
2567	G	A
2600	C	T
2615	C	T
2903	T	C
2915	T	C
2924	C	T
5042	-	A
5042	-	T
5042	-	T
5042	-	A
5042	-	T
5042	-	A
5042	-	A
5042	-	T
5042	-	G
5042	-	A
5042	-	A
11040	C	T
